# Supplementary material for: Pharmaceutical Functionalization of Monomeric Ionic Liquid for the Preparation of Ionic Graft Polymer Conjugates
Source: Int J Mol Sci. 2022 Nov 25;23(23):14731. doi: 10.3390/ijms232314731 (PMC9735495; doi:10.3390/ijms232314731)
Supplement: Supplementary file 1 [file ijms-23-14731-s001.zip]

Archive with 1 entries (1 files):
- ijms-2007296-supplementary.pdf
